# Supplementary material for: The Role of Global and Local Visual Information during Gaze-Cued Orienting of Attention
Source: PLoS One. 2016 Aug 25;11(8):e0160405. doi: 10.1371/journal.pone.0160405 (PMC4999176; doi:10.1371/journal.pone.0160405)
Supplement: S1 Dataset — For each participant gender, age and EDAN, ADAN, P1 and N200 amplitude (VEEG), P1 and N200 latency (LEEG), median saccadic reaction times (ET) and median manual reaction times (EEGRT)—towards invalid (I) and valid (V) targets that were preceded by faces that were either unfiltered (U) or filtered to contain the lower spatial frequencies (L), mid spatial frequencies (M) of high spatial frequencies (H)—were reported. (XLSX) [file pone.0160405.s001.xlsx]

## Sheet: Data
ppnr	InclusionEEG	InclusionET	Gender	Age	VEEG_UI_N200	VEEG_UV_N200	VEEG_LI_N200	VEEG_LV_N200	VEEG_MI_N200	VEEG_MV_N200	VEEG_HI_N200	VEEG_HV_N200	LEEG_UI_N200	LEEG_UV_N200	LEEG_LI_N200	LEEG_LV_N200	LEEG_MI_N200	LEEG_MV_N200	LEEG_HI_N200	LEEG_HV_N200	ET_UI	ET_UV	ET_LI	ET_LV	ET_MI	ET_MV	ET_HI	ET_HV	EEGRT_UI	EEGRT_UV	EEGRT_LI	EEGRT_LV	EEGRT_MI	EEGRT_MV	EEGRT_HI	EEGRT_HV	VEEG_UI_P1	VEEG_UV_P1	VEEG_LI_P1	VEEG_LV_P1	VEEG_MI_P1	VEEG_MV_P1	VEEG_HI_P1	VEEG_HV_P1	LEEG_UI_P1	LEEG_UV_P1	LEEG_LI_P1	LEEG_LV_P1	LEEG_MI_P1
1	1	1	Female	20	-0.575	-2.856	-2.329	-3.498	-0.584	-2.14	-1.041	-2.657	185.547	171.875	191.406	173.828	179.688	171.875	183.594	162.109	235.905	129.96	212.26	233.28	191.16	208.175	239.16	181.66	325.85	308	325.6	314.5	318.85	310.2	327.8	312.45	2.85	-1.17	-0.56	-1.25	1.39	0.86	0.84	1.63	142.58	89.84	109.38	109.38	111.33
2	1	1	Male	22	-1.017	-2.353	-2.672	-2.223	-1.874	-3.125	-0.904	-1.009	160.156	158.203	152.344	160.156	156.25	166.016	160.156	162.109	274.96	265.35	265.35	246.12	265.35	284.58	265.35	274.965	320.4	310.9	312.55	308	318.4	307.5	318	310.85	2.52	1.86	2.44	2.1	1.73	0.77	1.32	1.98	126.95	121.09	113.28	115.23	125
3	1	0	Female	22	-1.108	1.065	-0.042	2.145	0.141	0.27	0.448	1.2	193.359	167.969	183.594	177.734	146.484	160.156	177.734	177.734	NaN	NaN	NaN	NaN	NaN	NaN	NaN	NaN	431.8	421	441.3	360	450.3	459	438.5	382.7	1.47	1.82	1.37	3.5	1.49	1.64	0.5	1.59	156.25	125	162.11	158.2	125
4	1	1	Male	22	0.089	-0.372	-1.168	0.016	-0.857	-0.968	-0.71	-1.312	193.359	199.219	193.359	167.969	193.359	181.641	173.828	167.969	265.8	246.56	246.12	246.12	255.735	241.235	255.8	226.89	316.65	321.5	323.3	330.4	339.65	308.05	333.1	313.7	1.35	1.54	1.71	0.85	0.34	0.69	0.56	0.49	144.53	144.53	132.81	146.48	152.34
5	1	1	Male	20	2.05	0.964	1.689	1.303	0.637	0.14	1.344	1.671	187.5	244.141	179.688	181.641	162.109	195.313	158.203	201.172	246.12	226.89	207.66	226.68	226.89	255.735	226.46	227.32	302.4	314.45	291.55	299.8	308	302.7	314.9	294.5	2.3	0.19	2.07	2.19	0.76	1.8	1.98	2.24	164.06	74.22	158.2	136.72	152.34
6	1	1	Male	20	-0.389	-0.175	0.424	0.14	1.123	-0.458	-0.238	-0.549	218.75	212.891	234.375	197.266	218.75	210.938	214.844	207.031	236.505	208.08	227.105	246.56	274.965	265.125	284.58	265.125	353.65	345.5	333.5	357	342.85	352.05	354.95	346.5	1.74	3.12	4.96	3.17	3.36	1.3	1.98	2.46	138.67	134.77	142.58	138.67	140.63
7	0	0	Male	22	NaN	NaN	NaN	NaN	NaN	NaN	NaN	NaN	NaN	NaN	NaN	NaN	NaN	NaN	NaN	NaN	NaN	NaN	NaN	NaN	NaN	NaN	NaN	NaN	NaN	NaN	NaN	NaN	NaN	NaN	NaN	NaN	NaN	NaN	NaN	NaN	NaN	NaN	NaN	NaN	NaN	NaN	NaN	NaN	NaN
8	1	1	Female	22	-3.065	-3.863	-2.402	-4.364	-2.839	-3.858	-3.12	-2.423	162.109	160.156	160.156	160.156	164.063	162.109	167.969	160.156	207.87	236.505	226.89	246.12	246.12	265.35	284.58	284.58	325.75	303.15	316.25	287.5	330.05	317.75	319	321.1	0.62	-0.1	0.89	0.08	0.75	1.02	1.28	0.87	111.33	111.33	105.47	109.38	97.66
9	1	1	Female	20	-1.16	0.181	0.208	0.012	-0.989	-1.636	-0.04	-1.376	166.016	167.969	164.063	216.797	230.469	166.016	169.922	158.203	284.815	236.285	251.68	323.52	333.84	318.83	264.9	207.66	363.5	309	357.9	339.25	366.8	335.8	357.9	320.4	0.87	2.78	2.02	1.82	1.23	1.6	2.48	0.99	140.63	138.67	140.63	134.77	142.58
10	1	1	Male	22	-0.436	-0.928	0.165	-1.181	0.201	-0.467	0.485	-0.988	156.25	156.25	150.391	164.063	197.266	160.156	208.984	154.297	198.045	226.89	207.66	217.275	188.43	188.43	226.89	188.43	374	361.6	365.3	359.6	351.1	348	370	375.45	0.66	1.19	0.93	2.03	1.01	0.9	2.87	0.46	121.09	121.09	128.91	128.91	130.86
11	1	1	Male	19	-1.192	-2.421	-3.035	-1.276	1.156	-2.002	0.595	-2.438	187.5	185.547	183.594	183.594	187.5	191.406	177.734	181.641	226.89	226.89	226.89	246.12	226.89	226.89	246.12	226.89	301.9	311.1	308.9	302	312.5	307.45	309	309.9	0.64	0.03	1.63	1.08	4.06	0.91	0.77	0.79	142.58	126.95	132.81	134.77	136.72
12	1	1	Female	21	0.027	3.369	-1.183	3.485	-1.805	0.525	-1.263	0.459	205.078	218.75	218.75	191.406	160.156	220.703	212.891	171.875	303.81	284.58	303.81	255.955	284.12	265.35	285.04	264.9	376.7	347.1	342.4	364.3	376.9	353.65	379.3	356.1	3.66	4.78	3.02	3.95	-0.39	3.46	1.78	4.65	144.53	140.63	142.58	142.58	138.67
13	1	0	Female	22	-1.256	-2.598	2.264	-2.002	-2.919	-0.955	-1.791	-0.377	181.641	181.641	166.016	156.25	199.219	171.875	171.875	162.109	NaN	NaN	NaN	NaN	NaN	NaN	NaN	NaN	313.35	273	295.8	280.2	305.6	278.3	305.1	273.7	5.31	2.05	5.4	6.97	4.13	3.69	5.72	2.32	130.86	130.86	128.91	126.95	128.91
14	1	1	Female	21	0.275	0.38	-0.646	-0.829	1.506	-0.564	-0.955	-0.318	183.594	183.594	164.063	162.109	185.547	189.453	185.547	167.969	188.225	188.43	188.02	204.57	190.685	188.02	188.84	188.84	323.15	312.15	319.4	310.25	323.6	320.65	332.5	333.9	2.97	2.38	2.77	2.22	2.76	1.53	0.73	0.89	140.63	132.81	99.61	93.75	158.2
15	1	0	Female	20	0.538	-1.074	1.611	-1.076	-0.297	0.297	0.71	0.904	150.391	154.297	171.875	158.203	150.391	150.391	156.25	158.203	NaN	NaN	NaN	NaN	NaN	NaN	NaN	NaN	317.4	303	310.45	296.3	326.3	294.9	321.7	281.3	1.26	0.66	2.04	0.6	-0.24	0.39	0.91	1.55	128.91	125	156.25	132.81	158.2
16	1	0	Male	22	-1.804	-0.08	-0.765	-1.786	-0.206	-1.382	-0.352	-0.997	162.109	146.484	171.875	154.297	158.203	152.344	160.156	146.484	NaN	NaN	NaN	NaN	NaN	NaN	NaN	NaN	297.9	315.85	302	314	292.65	309.45	296.65	319.25	0.14	1.69	1.11	0.61	0.89	0.41	1.38	-0.46	128.91	121.09	128.91	126.95	117.19
17	1	1	Female	21	0.731	1.375	0.991	0.285	2.158	-1.793	-0.254	-1.756	250	156.25	201.172	179.688	177.734	181.641	175.781	185.547	342.27	342.27	361.5	342.27	361.5	399.96	371.115	342.27	352.95	331.35	340	314.8	342.25	336.05	358.1	328.8	2.52	2.55	2.48	1.57	3.56	1.06	-0.43	0.66	134.77	82.03	152.34	146.48	132.81
18	0	1	Female	22	NaN	NaN	NaN	NaN	NaN	NaN	NaN	NaN	NaN	NaN	NaN	NaN	NaN	NaN	NaN	NaN	299.615	285.15	313.68	284.58	304.75	302.98	294.7	287.37	NaN	NaN	NaN	NaN	NaN	NaN	NaN	NaN	NaN	NaN	NaN	NaN	NaN	NaN	NaN	NaN	NaN	NaN	NaN	NaN	NaN
19	1	1	Female	19	-0.101	-0.901	1.346	0.993	0.208	-0.276	-0.186	-1.207	185.547	189.453	189.453	185.547	181.641	175.781	195.313	193.359	226.46	227.32	236.35	245.9	236.505	255.73	255.8	246.12	322.5	314.15	314	313.4	316.55	314.9	335.55	314.6	1.49	1.41	3.83	2.04	2.12	1.67	2.81	2.23	132.81	123.05	136.72	138.67	140.63
20	1	1	Male	29	-0.738	0.81	-2.145	-2.187	0.273	0.648	0.391	-0.283	191.406	171.875	185.547	185.547	179.688	175.781	173.828	175.781	284.58	274.965	284.58	274.965	284.58	275.19	303.81	275.415	348.05	322.25	330.05	330.9	326.9	332.75	355.7	315.2	2.1	2.98	2.56	1.58	1.39	1.95	1.61	0.37	136.72	111.33	132.81	134.77	109.38
21	1	1	Female	23	-0.172	-1.326	2.339	1.038	0.302	0.999	-0.685	0.199	156.25	171.875	183.594	150.391	234.375	150.391	171.875	171.875	265.8	265.8	285.04	265.35	265.8	246.12	303.34	265.575	341.9	311.6	329.6	309.1	339.9	316.55	345.45	327.45	2.76	1.59	2.11	-0.28	2.72	1.85	3.24	4.33	128.91	130.86	140.63	123.05	150.39
22	1	0	Male	20	-1.142	-0.818	-1.39	-1.677	-0.778	-1.701	-1.995	-1.616	183.594	167.969	181.641	175.781	175.781	167.969	179.688	171.875	NaN	NaN	NaN	NaN	NaN	NaN	NaN	NaN	324.7	325.45	332	313.65	350.6	328.7	332.05	317.5	1.47	1.71	1.71	0.2	2.15	0.27	1.98	1.63	134.77	126.95	130.86	140.63	134.77
23	1	1	Female	20	-1.124	-1.355	-1.055	-0.269	0.116	-1.721	-0.58	0.14	240.234	234.375	162.109	218.75	218.75	230.469	156.25	167.969	246.67	327.825	284.805	214.36	294.7	255.735	303.81	275.7	448.2	426.7	449.45	431.4	441.9	465.1	447.45	393.1	0.55	1.42	-0.04	2.11	1.67	-0.32	0.34	0.5	146.48	134.77	121.09	138.67	140.63
24	1	1	Female	22	-1.161	-1.967	-1.749	-2.445	-3.245	-1.235	-0.895	-3.654	164.063	169.922	166.016	164.063	169.922	152.344	164.063	162.109	246.12	226.89	265.35	207.66	265.35	246.12	265.35	246.12	285.9	274.05	282.9	271.9	273.3	270.6	288	284.3	0.93	0.8	-1.32	0.62	-0.06	0.97	3.55	0.31	134.77	132.81	126.95	123.05	134.77
25	1	1	Male	22	-1.355	-1.479	-2.484	-4.127	-4.159	-4.192	-1.468	-1.717	185.547	169.922	179.688	173.828	171.875	171.875	173.828	175.781	246.12	226.89	265.35	246.12	265.35	226.89	265.35	245.68	344.75	322.75	340.7	327	360.5	322.9	334.6	331.55	2.22	2.95	2.98	1.6	1.29	1.57	1.65	2.35	142.58	130.86	132.81	115.23	132.81
26	0	0	Female	21	NaN	NaN	NaN	NaN	NaN	NaN	NaN	NaN	NaN	NaN	NaN	NaN	NaN	NaN	NaN	NaN	NaN	NaN	NaN	NaN	NaN	NaN	NaN	NaN	NaN	NaN	NaN	NaN	NaN	NaN	NaN	NaN	NaN	NaN	NaN	NaN	NaN	NaN	NaN	NaN	NaN	NaN	NaN	NaN	NaN
27	0	1	Female	20	NaN	NaN	NaN	NaN	NaN	NaN	NaN	NaN	NaN	NaN	NaN	NaN	NaN	NaN	NaN	NaN	294.195	207.66	265.575	207.66	265.35	226.89	246.12	255.51	NaN	NaN	NaN	NaN	NaN	NaN	NaN	NaN	NaN	NaN	NaN	NaN	NaN	NaN	NaN	NaN	NaN	NaN	NaN	NaN	NaN
28	1	1	Female	20	-1.678	-3.159	-0.99	-1.171	-1.544	-1.169	-1.261	-1.502	158.203	214.844	162.109	152.344	185.547	158.203	158.203	150.391	286.19	245.9	303.81	236.35	275.25	265.125	284.81	284.12	365.7	327.7	355.1	327.1	374.25	342.1	368.2	346.25	1.28	-0.32	-0.05	1.38	0.24	1.99	1.35	-0.2	123.05	89.84	97.66	117.19	111.33
29	1	1	Female	23	0.029	-0.548	1.615	-2.35	0.081	-0.533	0.223	0.878	197.266	187.5	197.266	185.547	191.406	191.406	197.266	185.547	303.34	246.12	303.34	284.81	322.8	286.88	284.35	236.505	335.1	331.65	352	325.8	351.65	326.1	344.4	331.85	2.02	2.17	3.06	2.21	2.48	1.65	2.22	0.98	156.25	150.39	166.02	152.34	150.39
30	1	1	Female	20	1.658	1.21	1.509	-0.49	1.736	-1.33	1.395	0.083	171.875	167.969	169.922	177.734	171.875	177.734	171.875	177.734	294.7	236.35	251.62	246.12	283.365	245.9	236.35	275.25	324.6	299.6	329.25	294.9	322.15	320.3	347.9	304.75	3.29	3.04	4.33	2.43	2.77	1.03	0.2	1.79	138.67	142.58	142.58	132.81	142.58
31	1	1	Female	23	0.458	-1.478	0.906	-3.977	1.627	-4.35	-1.381	-1.629	169.922	181.641	150.391	183.594	201.172	212.891	216.797	197.266	246.12	246.12	207.66	227.105	255.51	226.89	284.58	226.89	403.55	376.2	429.55	379.7	401.8	383.4	438.7	386.35	3.23	0.46	1.82	-0.58	2.97	1.22	3.83	-0.22	132.81	158.2	105.47	154.3	154.3
32	1	1	Female	25	-2.617	-1.116	-2.595	-2.636	-1.001	-1.116	-1.029	-0.793	177.734	175.781	183.594	169.922	173.828	171.875	169.922	169.922	294.195	284.58	284.81	284.58	284.58	275.19	284.81	265.575	308.15	278.8	311.35	289.8	303.2	302.5	319.6	291.2	0.92	0.11	1.19	-1.45	0.86	0.83	-0.33	1.28	142.58	115.23	140.63	95.7	138.67
33	1	1	Female	21	-1.3	-0.796	0.561	-0.113	-0.896	0.026	-0.832	-0.389	154.297	164.063	187.5	197.266	187.5	152.344	175.781	150.391	246.12	250.74	246.12	246.12	284.58	265.35	299.58	264.9	356.25	328.55	338.75	349.9	354.8	364.7	359	361.55	0.59	0.09	3.3	4.04	1.8	1.84	2.14	-0.66	89.84	146.48	115.23	113.28	107.42
34	1	1	Male	21	-1.208	-4.992	-2.396	-1.937	-2.574	-0.019	-3.003	-1.564	162.109	160.156	173.828	160.156	162.109	154.297	158.203	169.922	303.575	304.28	323.04	303.81	323.52	304.045	361.5	323.04	363.25	354.85	376.65	374.5	375.5	355.1	380.6	344.4	0.54	0.34	2.67	0.92	0.07	1.96	1.42	2.38	109.38	113.28	119.14	115.23	113.28
35	1	1	Female	20	-0.021	-2.856	-1.82	-1.199	-1.637	0.05	-2.113	-3.136	162.109	164.063	169.922	164.063	171.875	167.969	169.922	179.688	328.21	265.35	303.81	236.35	284.58	284.58	280.365	284.58	368.9	331.7	356.5	321.7	375.4	337.75	354.05	346.35	2.07	1.45	-0.73	1.43	0.74	1.66	0.3	-0.34	123.05	121.09	130.86	125	132.81
36	1	0	Female	22	-1.42	-0.381	-0.487	-0.207	-0.082	-0.563	-1.092	-0.347	173.828	158.203	183.594	173.828	175.781	152.344	177.734	177.734	NaN	NaN	NaN	NaN	NaN	NaN	NaN	NaN	376.3	361.6	394.6	380.7	363.25	398.05	374.2	397.9	0.18	0.81	1.82	3.01	2.04	0.01	0.37	-0.05	126.95	121.09	130.86	128.91	142.58
37	0	0	Female	21	NaN	NaN	NaN	NaN	NaN	NaN	NaN	NaN	NaN	NaN	NaN	NaN	NaN	NaN	NaN	NaN	NaN	NaN	NaN	NaN	NaN	NaN	NaN	NaN	NaN	NaN	NaN	NaN	NaN	NaN	NaN	NaN	NaN	NaN	NaN	NaN	NaN	NaN	NaN	NaN	NaN	NaN	NaN	NaN	NaN
38	1	1	Male	21	-2.886	-0.674	-0.34	-3.045	-2.53	-0.626	-1.009	-2.336	134.766	150.391	191.406	156.25	160.156	171.875	150.391	154.297	274.51	275.2	265.35	236.285	274.965	246.12	284.58	265.35	357.6	332.6	346.3	329	365.35	340.8	346.1	316.55	-0.42	0.44	0.88	0.5	-0.78	-0.07	-0.52	-1.11	97.66	89.84	89.84	111.33	82.03
39	1	1	Male	23	-0.471	-2.567	0.185	-1.66	0.701	0.561	1.828	-2.283	169.922	179.688	185.547	173.828	175.781	154.297	193.359	183.594	226.675	207.45	207.66	197.86	226.89	227.32	226.89	221.895	379.25	371.4	376.95	372.65	381.3	372.45	385.65	368.75	2.32	1.88	4.61	1.78	2.74	2.73	2.84	2.31	128.91	132.81	132.81	125	121.09
40	1	1	Female	21	-0.094	1.134	1.084	0.091	0.018	-0.591	-0.756	1.028	234.375	183.594	216.797	167.969	208.984	228.516	216.797	203.125	235.775	208.64	240.63	225.74	272.805	285.15	263.44	272.47	406.3	342.2	408.75	369.75	408.1	402.85	447.1	383.55	2.58	4.59	4.84	4.04	3.76	4.1	2.22	1.96	136.72	134.77	142.58	134.77	136.72
41	1	0	Male	22	-0.155	-1.063	-2.598	-3.56	-2.453	-3.136	-3.61	-1.666	183.594	187.5	185.547	181.641	179.688	173.828	185.547	173.828	NaN	NaN	NaN	NaN	NaN	NaN	NaN	NaN	288.95	279.8	287.2	284.9	295.2	281.8	299.45	294.4	2.97	0.94	2.32	0.54	1.95	-0.01	1.34	-0.53	132.81	126.95	121.09	121.09	121.09
42	1	1	Female	21	-1.131	-0.006	-1.872	-1.086	-1.441	-1.834	-2.207	1.404	189.453	173.828	193.359	171.875	173.828	171.875	175.781	189.453	226.46	163.125	226.89	216.55	227.045	228.18	226.845	218.56	313.2	303.2	305	309.9	325.1	306.4	328.1	315.95	1.12	2.11	0.28	0.5	0.57	0.66	-1.03	5.06	125	132.81	140.63	111.33	134.77
43	1	1	Male	19	-0.957	-0.179	1.548	0.262	-0.254	-2.85	0.831	-0.123	138.672	146.484	154.297	177.734	162.109	152.344	150.391	150.391	255.735	246.12	285.04	255.735	255.955	246.12	265.35	236.505	345.9	319.1	335.95	337.4	326.2	326.8	337.5	325.9	-1.05	1.34	1.36	1.12	-0.05	0.17	1.74	1.16	97.66	105.47	144.53	136.72	142.58
44	1	0	Female	22	-0.694	-1.284	-1.7	-0.416	-0.195	-1.848	-0.721	-2.677	197.266	167.969	187.5	216.797	212.891	177.734	212.891	154.297	NaN	NaN	NaN	NaN	NaN	NaN	NaN	NaN	361.75	335.4	372.1	332.4	364.4	359.3	365.4	371.5	2.28	0.84	1.29	-1.58	1.34	0.84	-0.01	2.93	154.3	117.19	148.44	164.06	150.39
45	1	1	Male	22	-0.342	-1.247	-0.974	0.07	-0.847	-3.184	3.511	-0.434	171.875	150.391	183.594	185.547	171.875	183.594	187.5	171.875	265.35	207.66	246.12	226.89	265.35	226.89	245.68	255.73	324.55	320.15	335.7	314.15	345.9	318.7	323.1	318.4	2.13	-1.02	4.39	2.19	0.99	0.22	2.81	4.19	134.77	138.67	148.44	134.77	85.94
46	1	1	Female	21	-0.061	-1.004	-1.565	0.605	-3.349	0.445	-2.64	-0.133	183.594	189.453	193.359	181.641	207.031	193.359	232.422	216.797	226.89	226.89	314.62	227.105	265.575	246.12	246.12	265.35	402.5	355.9	421.3	355.7	463.8	418.9	451.85	424.8	2.09	1.87	-0.98	2.14	-0.74	2.79	2.88	3.67	117.19	136.72	140.63	138.67	128.91
47	1	1	Female	21	2.271	1.224	-0.393	-1.375	-1.836	0.939	-0.794	1.064	181.641	160.156	167.969	175.781	181.641	140.625	173.828	181.641	226.89	245.81	246.24	270.76	246.22	245.81	265.48	227.775	341	313	353.4	322	339.7	321.95	356.65	321.8	5.76	3.47	3.93	-0.62	0.44	2.49	1.2	2.12	150.39	126.95	136.72	138.67	146.48
48	0	0	Male	38	NaN	NaN	NaN	NaN	NaN	NaN	NaN	NaN	NaN	NaN	NaN	NaN	NaN	NaN	NaN	NaN	NaN	NaN	NaN	NaN	NaN	NaN	NaN	NaN	NaN	NaN	NaN	NaN	NaN	NaN	NaN	NaN	NaN	NaN	NaN	NaN	NaN	NaN	NaN	NaN	NaN	NaN	NaN	NaN	NaN
[truncated: 35 more columns]

## Sheet: Legend
VEEG	Voltage EEG = amplitude
LEEG	Latentie EEG
ET	Saccadic reaction times (median)
EEGRT	Manual reaction times (median)
_U	unfiltered
_L	LSF
_M	MSF
_H	HSF
I	invalid
V	valid
L	target left
R	target right
EDANR	right hemisphere
EDANL	left hemisphere
ADANR	right hemisphere
ADANL	left hemisphere
